# Supplementary material for: Promoter-Level Transcriptome Identifies Stemness Associated With Relatively High Proliferation in Pancreatic Cancer Cells
Source: Front Oncol. 2020 Mar 20;10:316. doi: 10.3389/fonc.2020.00316 (PMC7099289; doi:10.3389/fonc.2020.00316)
Supplement: Table S1 — Primer sequences and MARA results. [file Table_1.XLSX]

## Sheet: primer sequences
Table S1. Primer sequences
Rreb1	forward	5´-CCCCTCCATCCCCTCTGAAG-3´
	reverse	5´-CTTCTGACTCGGCATCGTGA-3´
Met	forward	5´- GTGAACATGAAGTATCAGCTCCC-3´;
	reverse	5´- TGTAGTTTGTGGCTCCGAGAT-3´.
Mylpf	forward	5´- GAACAGGGATGGCATTATCGAC-3´
	reverse	5´- CTTCACATTGAGACGGCCCAT-3´
Cav1	forward	5´- CGACGTGGTCAAGATTGACTTT-3´
	reverse	5´- AGATGCCGTCGAAACTGTGT-3´
Lamb3	forward	5´- GGGGGACTTGCTCATTGGAA-3´
	reverse	5´- TCTGCCACTGTCCATATTGGG-3´
Gstt2	forward	5´- TGCCCAAGTCCACGAATACC-3´
	reverse	5´- CCATTCTATCTCTGTTCCGTTCC-3´
Gstp1	forward	5´- ATGCCACCATACACCATTGTC-3´
	reverse	5´- GGGAGCTGCCCATACAGAC-3´
Aldh3a1	forward	5´- TATAGCCTGCTTGGAGCGAG-3´
	reverse	5´- TGCTCATGGTAACTGTCAGAGTC-3´
Aldh3b1	forward	5´- CTGTTGGACCTTGCATAAGGG-3´
	reverse	5´- CTTCAAACGAGTCCATCCTGCG-3´
Nanog	forward	5´- TGCGGCTCACTTCCTTCTGAC-3´
	reverse	5´- TGTCAGTGTGATGGCGAGGG-3´
Sox2	forward	5´-CAGTAGACTGCACATGGCCC -3´
	reverse	5´-CTTCTCCAGTTCGCAGTCCA -3´
Runx1	forward	5´-GAAGCCTAACCGCTGGTTCT -3´
	reverse	5´-AACGCTCTTCGGAGTTGACC -3´
Pax6	forward	5´-ACAACCTGCCTATGCAACCC -3´
	reverse	5´-GCGGAGGGGTGTAGGTATCA -3´
Stat4	forward	5´-AACCAGGAAGTTTTGACGCTG -3´
	reverse	5´-GAGCAGGTCTGTCTCGTTCA -3´
Trp53	forward	5´-ACCCTGGCACCTACAATGAA -3´
	reverse	5´-AGGCTTTGCAGAATGGAAGGA -3´
MARA results
..\MARA\ISMARA results_ Index page.html
